# Supplementary material for: Exploring Optimization of Zeolites as Adsorbents for Rare Earth Elements in Continuous Flow by Machine Learning Techniques
Source: Molecules. 2023 Dec 6;28(24):7964. doi: 10.3390/molecules28247964 (PMC10746106; doi:10.3390/molecules28247964)
Supplement: Supplementary file 1 [file molecules-28-07964-s001.zip]

Archive with 1 entries (1 files):
- molecules-2711501-supplementary.pdf
